# Supplementary material for: Motility characteristics in the transition zone in Gastroesophageal Reflux Disease (GORD) patients
Source: BMC Gastroenterol. 2016 Aug 30;16(1):106. doi: 10.1186/s12876-016-0525-1 (PMC5006573; doi:10.1186/s12876-016-0525-1)
Supplement: Additional file 1: — The percentage of BT in patients with and without TZ defect. Description of data: The dataset displayed how many patients had complete or incomplete BT in patients with or without TZ defect in different groups. (XLSX 12 kb) [file 12876_2016_525_MOESM1_ESM.xlsx]

## Sheet: Sheet1
liquid	EE			NERD			SAP			FH			HV			patients			total
	complete BT(+)	complete BT(-)		complete BT(+)	complete BT(-)		complete BT(+)	complete BT(-)		complete BT(+)	complete BT(-)		complete BT(+)	complete BT(-)		complete BT(+)	complete BT(-)		complete BT(+)	complete BT(-)
TZ defect(+)	36	23	61.0169	21	5	80.7692	19	10	65.5172	40	25	61.5385	47	3	94	116	63	64.8045	163	66	71.179
TZ defect(-)	185	24	88.5167	89	3	96.7391	41	0	100	197	5	97.5248	101	3	97.1154	512	32	94.1176	613	35	94.5988
	16.2896	48.9362		19.0909	62.5		31.6667	100		16.8776	83.3333		31.7568	50		18.4713	66.3158		21.0052	65.3465
vicious	EE			NERD			SAP			FH			HV
	complete BT(+)	complete BT(-)		complete BT(+)	complete BT(-)		complete BT(+)	complete BT(-)		complete BT(+)	complete BT(-)		complete BT(+)	complete BT(-)		patients			total
TZ defect(+)	42	23	64.6154	17	5	77.2727	13	13	50	41	24	63.0769	34	14	70.8333	113	65	63.4831	147	79	65.0442
TZ defect(-)	120	21	85.1064	72	4	94.7368	29	10	74.359	142	25	85.0299	87	9	90.625	363	60	85.8156	450	69	86.7052
	25.9259	52.2727		19.1011	55.5556		30.9524	56.5217		22.4044	48.9796		28.0992	60.8696		23.7395	52		24.6231	53.3784
